# Supplementary material for: Prevalence, Virulence, and Antibiotics Gene Profiles in Lactococcus garvieae Isolated from Cows with Clinical Mastitis in China
Source: Microorganisms. 2023 Feb 2;11(2):379. doi: 10.3390/microorganisms11020379 (PMC9965093; doi:10.3390/microorganisms11020379)
Supplement: Supplementary file 1 [file microorganisms-11-00379-s001.zip]

Archive with 1 entries (1 files):
- microorganisms-2152922-supplementary.pdf
